# Supplementary material for: Cross-feeding promotes heterogeneity within yeast cell populations
Source: Nat Commun. 2024 Jan 10;15:418. doi: 10.1038/s41467-023-44623-y (PMC10781747; doi:10.1038/s41467-023-44623-y)
Supplement: Supplementary file 4 — Source Data [file 41467_2023_44623_MOESM4_ESM.xlsx]

## Sheet: Fig 1A+1B-c
Figure 1A	Fluorescent expression profile statistics of BY_mTU3 clonal colonies measured via flow cytometry									Figure 1A	Population growth of BY_mTU3 cultures in 2%Gal+ 1%Raf SC-Ura liquid medium measured via O.D.600nm
											Colony size	Colony ID	ln(O.D.600nm)
	Colonies on SC-Ura agar plates			Colonies on SC agar plates								Time post-Gal- induction (hrs)	0	8	25	32	50	72
	Sample:	%FP+ve|PI-ve cells		Sample:	%FP+ve|PI-ve cells						Small-Medium	3#2	-1.03846	-0.266573	2.47822	2.54632	2.45273	2.44582
	Plate S3 SC-Ura Gal col 3 # 18.fcs	46.5		Plate S3 SD Gal col 3 # 18.fcs	19.4							3#3	-0.983499	-0.240798	2.51285	2.56495	2.44755	2.4613
	Plate S3 SC-Ura Gal col 3 # 17.fcs	44.9		Plate S3 SD Gal col 3 # 17.fcs	11.3						Medium	5#1	-0.931404	-0.274437	2.51931	2.56032	2.4998	2.47822
	Plate S3 SC-Ura Gal col 3 # 16.fcs	45.3		Plate S3 SD Gal col 3 # 16.fcs	13.9							5#2	-0.983499	-0.458866	2.48157	2.58022	2.47989	2.45273
	Plate S3 SC-Ura Gal col 3 # 15.fcs	46.7		Plate S3 SD Gal col 3 # 15.fcs	18.2							5#3	-0.853316	-0.153151	2.5337	2.59525	2.48657	2.45788
	Plate S3 SC-Ura Gal col 3 # 14.fcs	44.3		Plate S3 SD Gal col 3 # 14.fcs	14.3						Large	8#1	-0.693147	-0.248461	2.463	2.55101	2.50307	2.47148
	Plate S3 SC-Ura Gal col 3 # 13.fcs	46.5		Plate S3 SD Gal col 3 # 13.fcs	17.7							8#2	-1.17118	-0.820981	2.40875	2.55101	2.44061	2.45273
	Plate S3 SC-Ura Gal col 3 # 12.fcs	43.9		Plate S3 SD Gal col 3 # 12.fcs	9.46							8#3	-1.09661	-0.755023	2.43886	2.56187	2.44061	2.45788
	Plate S3 SC-Ura Gal col 3 # 11.fcs	45.9		Plate S3 SD Gal col 3 # 11.fcs	13.1						Mean		-0.96889	-0.402286	2.47953	2.56387	2.46885	2.45975
	Plate S3 SC-Ura Gal col 3 # 10.fcs	47.1		Plate S3 SD Gal col 3 # 10.fcs	20.1						std		0.147986	0.253406	0.0423753	0.0165144	0.026387	0.0105615
	Plate S3 SC-Ura Gal col 3 # 9.fcs	45.5		Plate S3 SD Gal col 3 # 9.fcs	13.6
	Plate S3 SC-Ura Gal col 3 # 8.fcs	45.6		Plate S3 SD Gal col 3 # 8.fcs	12.2
	Plate S3 SC-Ura Gal col 3 # 7.fcs	44.7		Plate S3 SD Gal col 3 # 7.fcs	15.4					Figure 1B	Growth statistics of BY_mTU3 in 2%Gal+ 1%Raf SC-Ura liquid medium
	Plate S3 SC-Ura Gal col 3 # 6.fcs	46.6		Plate S3 SD Gal col 3 # 6.fcs	14.9
	Plate S3 SC-Ura Gal col 3 # 5.fcs	44.3		Plate S3 SD Gal col 3 # 5.fcs	13.9						Biological replicate 1 (data presented in Figure 1B)
	Plate S3 SC-Ura Gal col 3 # 4.fcs	45.9		Plate S3 SD Gal col 3 # 4.fcs	10.2						h	%FP+ve	%PI-ve	%Singlets	% Doublets
	Plate S3 SC-Ura Gal col 3 # 3.fcs	44.7		Plate S3 SD Gal col 3 # 3.fcs	10.3						0	0.67	99.3	79.7	20.3
	Plate S3 SC-Ura Gal col 3 # 2.fcs	43.6		Plate S3 SD Gal col 3 # 2.fcs	11						3	64.2	99.6	49.6	50.4
	Plate S3 SC-Ura Gal col 3 # 1.fcs	45.1		Plate S3 SD Gal col 3 # 1.fcs	11.2						6	69.3	99.6	55.3	44.7
	Plate S3 SC-Ura Gal col 2 # 17.fcs	37.3		Plate S3 SD Gal col 2 # 17.fcs	14.2						9	74.3	99.3	52.5	47.5
	Plate S3 SC-Ura Gal col 2 # 16.fcs	40.2		Plate S3 SD Gal col 2 # 16.fcs	10.3						12	76.1	99.8	59	41
	Plate S3 SC-Ura Gal col 2 # 15.fcs	39.1		Plate S3 SD Gal col 2 # 15.fcs	14.5						24	64.8	98.7	79.1	20.9
	Plate S3 SC-Ura Gal col 2 # 14.fcs	40.7		Plate S3 SD Gal col 2 # 14.fcs	19						32	64.4	98.9	77.6	22.4
	Plate S3 SC-Ura Gal col 2 # 13.fcs	38.9		Plate S3 SD Gal col 2 # 13.fcs	11.6						48	64.4	92.5	78.5	21.5
	Plate S3 SC-Ura Gal col 2 # 11.fcs	36.1		Plate S3 SD Gal col 2 # 11.fcs	10.3
	Plate S3 SC-Ura Gal col 2 # 10.fcs	38.8		Plate S3 SD Gal col 2 # 10.fcs	8.77						Biological replicate 2
	Plate S3 SC-Ura Gal col 2 # 9.fcs	40.1		Plate S3 SD Gal col 2 # 9.fcs	10						h	%FP+ve	%PI-ve	%Singlets	% Doublets
	Plate S3 SC-Ura Gal col 2 # 8 ---.fcs	31.7		Plate S3 SD Gal col 2 # 8 ---.fcs	4.56						0	0.67	99.3	79.7	20.3
	Plate S3 SC-Ura Gal col 2 # 7.fcs	42.5		Plate S3 SD Gal col 2 # 7.fcs	14.6						3	63.6	99.7	50.7	49.3
	Plate S3 SC-Ura Gal col 2 # 6.fcs	39.4		Plate S3 SD Gal col 2 # 6.fcs	11.4						6	69.8	99.5	56.9	43.1
	Plate S3 SC-Ura Gal col 2 # 5.fcs	44		Plate S3 SD Gal col 2 # 5.fcs	15.3						9	76	99.5	51.8	48.2
	Plate S3 SC-Ura Gal col 2 # 4.fcs	39.9		Plate S3 SD Gal col 2 # 4.fcs	14.1						12	76.3	99.9	59.3	40.7
	Plate S3 SC-Ura Gal col 2 # 3.fcs	40.2		Plate S3 SD Gal col 2 # 3.fcs	11.6						24	63.9	99	80.6	19.4
	Plate S3 SC-Ura Gal col 2 # 2.fcs	41.4		Plate S3 SD Gal col 2 # 2.fcs	10.1						32	64.8	98.9	79.5	20.5
	Plate S3 SC-Ura Gal col 2 # 1.fcs	41.3		Plate S3 SD Gal col 2 # 1.fcs	17.1						48	62.6	91.3	80.2	19.8
	Plate S3 SC-Ura Gal col 1 # 18.fcs	43.8		Plate S3 SD Gal col 1 # 18.fcs	10.4
	Plate S3 SC-Ura Gal col 1 # 17.fcs	44.1		Plate S3 SD Gal col 1 # 17.fcs	18.9
	Plate S3 SC-Ura Gal col 1 # 16.fcs	42.1		Plate S3 SD Gal col 1 # 16.fcs	10.8
	Plate S3 SC-Ura Gal col 1 # 15.fcs	42		Plate S3 SD Gal col 1 # 15.fcs	11.9
	Plate S3 SC-Ura Gal col 1 # 14.fcs	41.5		Plate S3 SD Gal col 1 # 14.fcs	11.6
	Plate S3 SC-Ura Gal col 1 # 13.fcs	44.2		Plate S3 SD Gal col 1 # 13.fcs	18.2
	Plate S3 SC-Ura Gal col 1 # 12.fcs	40.3		Plate S3 SD Gal col 1 # 12.fcs	10.2
	Plate S3 SC-Ura Gal col 1 # 11.fcs	43.5		Plate S3 SD Gal col 1 # 11.fcs	9.41
	Plate S3 SC-Ura Gal col 1 # 10.fcs	44.6		Plate S3 SD Gal col 1 # 10.fcs	20.1
	Plate S3 SC-Ura Gal col 1 # 9.fcs	41.8		Plate S3 SD Gal col 1 # 9.fcs	15.7
	Plate S3 SC-Ura Gal col 1 # 8.fcs	44.7		Plate S3 SD Gal col 1 # 8.fcs	20.1
	Plate S3 SC-Ura Gal col 1 # 7.fcs	44.7		Plate S3 SD Gal col 1 # 7.fcs	14.2
	Plate S3 SC-Ura Gal col 1 # 6.fcs	43.5		Plate S3 SD Gal col 1 # 6.fcs	12.4
	Plate S3 SC-Ura Gal col 1 # 5.fcs	42.3		Plate S3 SD Gal col 1 # 5.fcs	13.9
	Plate S3 SC-Ura Gal col 1 # 4.fcs	41.9		Plate S3 SD Gal col 1 # 4.fcs	11.9
	Plate S3 SC-Ura Gal col 1 # 3.fcs	44.2		Plate S3 SD Gal col 1 # 3.fcs	14.5
	Plate S3 SC-Ura Gal col 1 # 2.fcs	48.2		Plate S3 SD Gal col 1 # 2.fcs	12.4
	Plate S3 SC-Ura Gal col 1 # 1.fcs	42.2		Plate S3 SD Gal col 1 # 1.fcs	10.3
	Plate S2 SC-Ura Gal col 11.fcs	49.1		Plate S2 SD Gal col 11.fcs	9.31
	Plate S2 SC-Ura Gal col 10.fcs	48.7		Plate S2 SD Gal col 10.fcs	10.2
	Plate S2 SC-Ura Gal col 9.fcs	48.9		Plate S2 SD Gal col 9.fcs	11.7
	Plate S2 SC-Ura Gal col 8.fcs	49.9		Plate S2 SD Gal col 8.fcs	9.69
	Plate S2 SC-Ura Gal col 7.fcs	49.5		Plate S2 SD Gal col 7.fcs	9.46
	Plate S2 SC-Ura Gal col 6.fcs	47.9		Plate S2 SD Gal col 6.fcs	11.5
	Plate S2 SC-Ura Gal col 5.fcs	49		Plate S2 SD Gal col 5.fcs	11.2
	Plate S2 SC-Ura Gal col 3.fcs	50.3		Plate S2 SD Gal col 3.fcs	13.2
	Plate S2 SC-Ura Gal col 2.fcs	48.9		Plate S2 SD Gal col 2.fcs	11.2
	Plate S2 SC-Ura Gal col 1.fcs	48.3		Plate S2 SD Gal col 1.fcs	10.7
	n	62		n	62
	SD	3.6639		SD	3.30134
	Median	44.2		Median	11.9

## Sheet: Fig 2B+2C-c
Figure 2B	Population growth of PC1, PC60 and PC96 cultures in 2%Gal+ 1%Raf SC-Ura liquid medium measured via O.D.600nm
		hr	ln(O.D.600nm)
			PC1	PC96	PC60
		0	-0.776529	-0.127833	-1.34707
		12	-0.733969	1.44267	1.34547
		18	-0.594207	2.24284	2.32239
		24	0.239017	2.43361	2.49321
		30	1.18784	2.51285	2.5787
		36	1.61741	2.47486	2.48657
		42	1.94018	2.51285	2.5096
		48	2.05924	2.48491	2.4647
Figure 2C	Population growth of BY4741 in SC fresh media, SC-Ura fresh media, and SC-Ura spent media supplemented with 2%Gal+ 1%Raf measured via O.D.600nm
	pH initial 5-6	BY4741 in SC-Ura + 2%gal/1%raf
		ln(O.D.600nm)
			0	6	12	24	48
		1	-0.891598	-0.84397	-0.755023	-0.356675	0.139762
		2	-0.891598	-0.891598	-0.820981	-0.446287	0
		3	-0.891598	-0.916291	-0.798508	-0.446287	-0.0512933
		mean	-0.891598	-0.883953	-0.791504	-0.416416	0.0294895
		std	1.35974e-16	0.0367615	0.0335322	0.0517376	0.0988825
	pH initial ~4.5	BY4741 in BY_mTU3_48hspentmedia + 2%gal/1%raf
		ln(O.D.600nm)
			0	6	12	24	48
		1	-1.17118	-0.941609	-0.494296	0.916291	1.36098
		2	-1.17118	-0.967584	-0.478036	0.993252	1.41099
		3	-1.17118	-0.967584	-0.478036	0.916291	1.38629
		mean	-1.17118	-0.958926	-0.483456	0.941944	1.38609
		std	0	0.014997	0.00938802	0.0444335	0.0250059
	pH initial 5-6	BY4741 in SC + 2%gal/1%raf
		ln(O.D.600nm)
			0	6	12	24	48
		1	-1.60944	-0.415515	1.64866	2.43361	2.54945
		2	-1.51413	-0.510826	1.70475	2.45101	2.54945
		3	-1.56065	-0.478036	1.66771	2.44235	2.54945
		mean	-1.5614	-0.468126	1.6737	2.44232	2.54945
		std	0.0476596	0.0484218	0.0285217	0.0086959	0
Figure 2C	Pyrimidine content within the "SC-Ura spent medium + BY4741" cell culture as measured via HPLC
			Uracil (mg/L)
			1	2	3	Avg	Std
		0	2.13843	2.13843	2.13843	2.13843	0
		6	2.0712	2.0586	2.11082	2.0802	0.0272498
		12	1.70505	1.51598	1.5814	1.60081	0.0960203
		24	Not detected	Not detected	Not detected	0	0
		48	Not detected	Not detected	Not detected	0	0
			Uridine (mg/L)
			1	2	3	Avg	Std
		0	1.75993	1.75993	1.75993	1.75993	0
		6	1.73023	1.75993	1.73137	1.74051	0.0168298
		12	1.49944	1.43889	1.50059	1.47964	0.0352938
		24	0.492921	0.393526	0.387813	0.424753	0.0591042
		48	0.268995	0.240433	0.235864	0.248431	0.0179555

## Sheet: Fig 4C-Stat test-c
Sample:Yeast cells/Singlets/Alive/DSAlive/PB450-A, FSC-A subset | Freq. of Parent					Sample: Yeast cells/Singlets/Alive/DSAlive/FP+ve | Freq. of Parent					Sample: Yeast cells/Singlets/Alive/DSAlive/FP+ve | Freq. of Parent
RUN1		12-48					12-48					12-48
BY_mTU3 SC-Ura 1 6 h	72.9				BYfur4∆_mTU3 SC-Ura 1 6 h	75.4				BYfui1∆_mTU3 SC-Ura 1 6 h	80.3
BY_mTU3 SC-Ura 1 12 h	70.4				BYfur4∆_mTU3 SC-Ura 1 12 h	80.5				BYfui1∆_mTU3 SC-Ura 1 12 h	80
BY_mTU3 SC-Ura 1 24 h	58.7				BYfur4∆_mTU3 SC-Ura 1 24 h	78.4				BYfui1∆_mTU3 SC-Ura 1 24 h	68
BY_mTU3 SC-Ura 1 48 h	59.7	10.7			BYfur4∆_mTU3 SC-Ura 1 48 h	77.3	3.2			BYfui1∆_mTU3 SC-Ura 1 48 h	69.6	10.4
BY_mTU3 SC-Ura 2 6 h	72				BYfur4∆_mTU3 SC-Ura 2 6 h	74.7				BYfui1∆_mTU3 SC-Ura 2 6 h	81.1
BY_mTU3 SC-Ura 2 12 h	75.2				BYfur4∆_mTU3 SC-Ura 2 12 h	80.6				BYfui1∆_mTU3 SC-Ura 2 12 h	80.1
BY_mTU3 SC-Ura 2 24 h	58.4				BYfur4∆_mTU3 SC-Ura 2 24 h	78.2				BYfui1∆_mTU3 SC-Ura 2 24 h	68.5
BY_mTU3 SC-Ura 2 48 h	57.3	17.9			BYfur4∆_mTU3 SC-Ura 2 48 h	76.9	3.7			BYfui1∆_mTU3 SC-Ura 2 48 h	69.4	10.7
BY_mTU3 SC-Ura 3 6 h	72.5				BYfur4∆_mTU3 SC-Ura 3 6 h	76.2				BYfui1∆_mTU3 SC-Ura 3 6 h	80.5
BY_mTU3 SC-Ura 312 h	73				BYfur4∆_mTU3 SC-Ura 3 12 h	80.2				BYfui1∆_mTU3 SC-Ura 3 12 h	78.7
BY_mTU3 SC-Ura 3 24 h	59.2				BYfur4∆_mTU3 SC-Ura 3 24 h	77.9				BYfui1∆_mTU3 SC-Ura 3 24 h	69.3
BY_mTU3 SC-Ura 3 48 h	59.1	13.9			BYfur4∆_mTU3 SC-Ura 3 48 h	76.6	3.6			BYfui1∆_mTU3 SC-Ura 3 48 h	69.7	9
RUN2
Sample:Yeast cells/Singlets/Alive/DSAlive/FP+ve | Freq. of Parent
BY_mTU3 SC-Ura 4 6 h	74.6
BY_mTU3 SC-Ura 4 12 h	73.7
BY_mTU3 SC-Ura 4 24 h	61.5
BY_mTU3 SC-Ura 4 48 h	60.4	13.3			BY_mTU3	BYfur4∆_mTU3	BYfui1∆_mTU3
BY_mTU3 SC-Ura 5 6 h	75.1				10.7	3.2	10.4
BY_mTU3 SC-Ura 5 12 h	74.2				17.9	3.7	10.7
BY_mTU3 SC-Ura 5 24 h	61.6				13.9	3.6	9
BY_mTU3 SC-Ura 5 48 h	61.2	13			13.3
BY_mTU3 SC-Ura 6 6 h	75.7				13
BY_mTU3 SC-Ura 612 h	74				10.9
BY_mTU3 SC-Ura 6 24 h	61.1
BY_mTU3 SC-Ura 6 48 h	63.1	10.9			Anova: Single Factor
					SUMMARY
					Groups	Count	Sum	Average	Variance
					BY_mTU3	6	79.7	13.2833	6.82567
					BYfur4∆_mTU3	3	10.5	3.5	0.07
					BYfui1∆_mTU3	3	30.1	10.0333	0.823333
					ANOVA
					Source of Variation	SS	df	MS	F	P-value	F crit
					Between Groups	191.428	2	95.7138	23.9851	0.000247559	4.25649
					Within Groups	35.915	9	3.99056
					Total	227.343	11
					t-Test: Two-Sample Assuming Equal Variances					t-Test: Two-Sample Assuming Equal Variances					t-Test: Two-Sample Assuming Equal Variances
						BY_mTU3	BYfur4∆_mTU3				BY_mTU3	BYfui1∆_mTU3				BYfur4∆_mTU3	BYfui1∆_mTU3
					Mean	13.2833	3.5			Mean	13.2833	10.0333			Mean	3.5	10.0333
					Variance	6.82567	0.07			Variance	6.82567	0.823333			Variance	0.07	0.823333
					Observations	6	3			Observations	6	3			Observations	3	3
					Pooled Variance	4.89548				Pooled Variance	5.11071				Pooled Variance	0.446667
					Hypothesized Mean Difference	0				Hypothesized Mean Difference	0				Hypothesized Mean Difference	0
					df	7				df	7				df	4
					t Stat	6.25323				t Stat	2.03309				t Stat	-11.9726
					P(T<=t) one-tail	0.000211414				P(T<=t) one-tail	0.0407698				P(T<=t) one-tail	0.000139455
					t Critical one-tail	1.89458				t Critical one-tail	1.89458				t Critical one-tail	2.13185
					P(T<=t) two-tail	0.000422828				P(T<=t) two-tail	0.0815396				P(T<=t) two-tail	0.00027891
					t Critical two-tail	2.36462				t Critical two-tail	2.36462				t Critical two-tail	2.77645

## Sheet: Fig 4D+S7-c
Figure 4D	Population growth of BY_mTU3, BY_mTU3d, BY_mTU3dCL1, BYfur4∆ _mTU3 and BYfui1∆ _mTU3 cultures in 2%Gal+ 1%Raf SC-Ura liquid medium measured via O.D.600nm
			O.D.600nm												O.D.600nm
		h	BY_mTU3 SC-URA			BY_mTU3d SC-URA				BY_mTU3CL1 SC-URA				h	BY_mTU3 SC-URA			BYfur4Δ_mTU3 SC-URA			BYfui1Δ_mTU3 SC-URA
			1	2	3	1	2	3	4	1	2				1	2	3	1	2	3	1	2	3
		0	0.25	0.25	0.28	0.29	0.28	0.26	0.27	0.27	0.25			0	0.22	0.22	0.21	0.19	0.22	0.22	0.24	0.24	0.25
		6	0.71	0.74	0.85	0.76	0.69	0.65	0.64	0.68	0.61			6	1	0.85	0.9	0.8	1	0.85	0.57	0.6	0.62
		12	3.2	3.8	4.5	3.5	3	3.2	2.6	2.3	2.2			12	3.45	3.3	3.2	2.4	2.65	2.45	3.8	4.4	4.4
		24	11	12.2	11.8	10.2	10.8	10.4	9.6	8.2	7.6			24	11	11	10.4	9.2	10	9.2	12	12.6	12.4
		48	9.6	10	10.4	9.8	10.2	9.2	9.2	8.2	8.6			48	11.6	11.2	11	11.4	11.4	11.8	12.4	12.8	12.6
			O.D.600nm												O.D.600nm
		h	BY_mTU3 SC-URA		BY_mTU3d SC-URA		BY_mTU3dCL1 SC-URA							h	BY_mTU3 SC-URA		BYfur4Δ_mTU3 SC-URA		BYfui1Δ_mTU3 SC-URA
			avg	std	svg	std	avg	std							avg	sd	avg	sd	avg	sd
		0	0.26	0.0173205	0.275	0.0129099	0.26	0.0141421						0	0.216667	0.0057735	0.21	0.0173205	0.243333	0.0057735
		6	0.766667	0.0737111	0.685	0.0544671	0.645	0.0494975						6	0.916667	0.0763763	0.883333	0.104083	0.596667	0.0251661
		12	3.83333	0.650641	3.075	0.377492	2.25	0.0707107						12	3.31667	0.125831	2.5	0.132288	4.2	0.34641
		24	11.6667	0.61101	10.25	0.5	7.9	0.424264						24	10.8	0.34641	9.46667	0.46188	12.3333	0.305505
		48	10	0.4	9.6	0.489898	8.4	0.282843						48	11.2667	0.305505	11.5333	0.23094	12.6	0.2
Figure S7	Population growth of BY_mTU3, BY_mTU3d, BY_mTU3dCL1 cultures in 2%Gal+ 1%Raf SC liquid medium measured via O.D.600nm
			O.D.600nm
		h	BY_mTU3 SC		BY_mTU3d SC				BY_mTU3CL1 SC
			1	2	1	2	3	4	1	2
		0	0.24	0.26	0.29	0.25	0.28	0.29	0.23	0.24
		6	0.72	0.68	0.81	0.68	0.77	0.79	0.6	0.59
		12	4.1	3.5	4	3.1	3.9	3.9	2.4	2.2
		24	11	12	11.6	12	12	11.6	9.4	10
		48	10	10.2	9.8	9.6	10.4	9.6	9.4	9.8
			O.D.600nm
		h	BY_mTU3 SC		BY_mTU3d SC		BY_mTU3dCL1 SC
			avg	std	avg	std	avg	std
		0	0.25	0.0141421	0.27	0.0282843	0.235	0.00707107
		6	0.7	0.0282843	0.745	0.0919239	0.595	0.00707107
		12	3.8	0.424264	3.55	0.636396	2.3	0.141421
		24	11.5	0.707107	11.8	0.282843	9.7	0.424264
		48	10.1	0.141421	9.7	0.141421	9.6	0.282843

## Sheet: Fig 4D Stat test-c 
										t-Test: Two-Sample Assuming Equal Variances
	Sample	Median (FL9-A :: PB450-A)	Robust CV (FL9-A :: PB450-A)		Median/10e4	Fold change
	BY_mTU3 uninduced seed	1675	0								BY_mTU3	BY_mTU3d
	BY_mTU3 @24 h 1	50964	221		5.0964					Mean	51623	100489
	BY_mTU3 @24 h 2	56096	259		5.6096					Variance	17494303	7.0406e+07
	BY_mTU3 @24 h 3	47809	220		4.7809					Observations	3	4
	BY_mTU3dCL1 @ 24 h 1	521000	49.8		52.1					Pooled Variance	4.92413e+07
	BY_mTU3dCL1 @ 24 h 2	449000	53.7		44.9		8.00414			Hypothesized Mean Difference	0
	BY_mTU3d @ 24 h 1	113008	188		11.3008					df	5
	BY_mTU3d @ 24 h 2	95100	193		9.51	1.69531				t Stat	-9.11771
	BY_mTU3d @ 24 h 3	96783	220		9.6783					P(T<=t) one-tail	0.000132874
	BY_mTU3d @ 24 h 4	97066	233		9.7066					t Critical one-tail	2.01505
	BY_mTU3dCL1 @ 48 h 1	862000	41.7		86.2					P(T<=t) two-tail	0.000265748
	BY_mTU3dCL1 @ 48 h 2	737000	43.9		73.7			13.1382		t Critical two-tail	2.57058
	Cross-feeding promotes heterogeneity within yeast cell populations
	Kevin K.Y. Hu1, Ankita Suri1, Geoff Dumsday2, Victoria S. Haritos1,*.
	1 Department of Chemical and Biological Engineering, Monash University, Clayton, VIC 3800, Australia
	2 Commonwealth Scientific and Industrial Research Organisation, Clayton, VIC 3169, Australia
	*Corresponding author:
	Assoc Prof Victoria S. Haritos,
	Email: victoria.haritos@monash.edu
	Phone: +61 3 9905 6873

## Sheet: Fig 4D TECAN-c
Application: Tecan i-control				Tecan i-control , 1.11.1.0
Device: infinite 200Pro				Serial number: 1412001778				Serial number of connected stacker:
Firmware: V_3.37_07/12_Infinite (Jul 20 2012/13.56.47)				MAI, V_3.37_07/12_Infinite (Jul 20 2012/13.56.47)
Date:	2012-07-06
Time:	6:21:14 AM
System				MU00061906
User				MU00061906\labadmin
Plate				Corning 96 Flat Bottom black, clear bottom Polystyrene Cat. No.: 3631 [COR96fb clear bottom.pdfx]
Plate-ID (Stacker)
Wait (Plate)				On	Target Temperature: 30 °C
Wait (Plate Temperature)				Valid Range: 29.5 - 30.5 °C
Shaking (Orbital) Duration:				10	s
Shaking (Orbital) Amplitude:				3	mm
Wait (Time)				00:00:03
Label: Label1
Mode				Absorbance
Multiple Reads per Well (Square)				3 x 3
Multiple Reads per Well (Border)				750	µm
Wavelength				600	nm
Bandwidth				9	nm
Number of Flashes				25
Settle Time				50	ms
Part of Plate				A1-C5; D1-F4
Start Time:	7/06/2012 6:23:48 AM
													Water	Ab 600nm		Em 475nm
														Mean	StDev	Mean	StDev
														0.0783	0.059075	26.75	1
														BY_mTU3
													OD600 UV spec	OD600 TECAN	Em475 TECAN	EM/OD TECAN
													0.2	0.104133	419.917	4032.49
													0.4	0.141933	887.583	6253.52
													0.6	0.210667	1418.58	6733.78
	Temperature: 30.1 °C												0.7	0.272567	1602.25	5878.38
Well	ID	Mean	StDev	0;2	1;2	2;2	2;1	2;0	1;0	0;0	0;1
A1	mTref OD0.4	0.2493	0.1765	0.4574	0.2885	0.5725	0.1666	0.1697	0.1022	0.119	0.1185
A2	mTU3d OD0.4	0.2478	0.1754	0.4088	0.2855	0.5903	0.2075	0.191	0.0964	0.0973	0.1052
A3	mTU3d_CL OD0.4	0.2491	0.1725	0.4507	0.2773	0.5634	0.1821	0.199	0.0972	0.1023	0.1207
A4	mTDf4 OD0.4	0.2359	0.1538	0.372	0.2472	0.5454	0.1934	0.2021	0.1063	0.1128	0.1081				TECAN sample (0.2 mL cells with O.D.600 nm of 0.4)			Normalised Fluorescence
A5	mTrefseed OD0.4	0.2383	0.1638	0.39	0.24	0.5665	0.1988	0.1979	0.1003	0.1048	0.1078				Abs600 nm (a.u.)	Em475 nm (a.u.)	Em475 nm / Abs600 nm	per O.D.600 nm
B1	mTref OD0.4	0.2429	0.1589	0.434	0.2681	0.5321	0.1722	0.1853	0.1053	0.1185	0.128		mTref OD0.4	BY_mTU3	0.165067	871.583	5280.19	1
B2	mTU3d OD0.4	0.2435	0.1641	0.3879	0.2767	0.5739	0.1827	0.182	0.1041	0.1241	0.1164		mTU3d OD0.4	BY_mTU3d	0.160567	1767.92	11010.5	2.08524
B3	mTU3d_CL OD0.4	0.2474	0.1628	0.3743	0.2412	0.583	0.2179	0.2289	0.1089	0.1109	0.1138		mTU3d_CL OD0.4	BY_mTU3dCL1	0.161267	3031.25	18796.5	3.55982
B4	mTDf4 OD0.4	0.2593	0.1746	0.4111	0.2725	0.6121	0.2046	0.2264	0.1135	0.1208	0.1137
B5	mTrefseed OD0.4	0.2298	0.1501	0.3498	0.2165	0.5383	0.1982	0.221	0.1021	0.1028	0.1099
C1	mTref OD0.4	0.2379	0.1551	0.4148	0.2459	0.5312	0.1784	0.1819	0.103	0.1185	0.1291
C2	mTU3d OD0.4	0.2253	0.1337	0.3894	0.2037	0.4732	0.1802	0.1899	0.1003	0.1186	0.1473
C3	mTU3d_CL OD0.4	0.2222	0.133	0.3546	0.193	0.4893	0.1806	0.2027	0.1113	0.119	0.127
C4	mTDf4 OD0.4	0.2359	0.1474	0.332	0.2127	0.5466	0.2159	0.2406	0.1113	0.1171	0.1106
C5	mTrefseed OD0.4	0.2204	0.1413	0.3271	0.2005	0.5182	0.1858	0.207	0.1025	0.1081	0.1137
D1	mTref OD0.2	0.1829	0.1413	0.3567	0.1648	0.4486	0.1188	0.1356	0.0698	0.0797	0.0892
D2	mTref OD0.4	0.2133	0.1263	0.3297	0.2097	0.4664	0.1795	0.1934	0.1043	0.1161	0.1073
D3	mTref OD0.6	0.2926	0.1419	0.4428	0.2747	0.5615	0.2663	0.2845	0.1661	0.1657	0.1788
D4	mTref OD0.7	0.3439	0.1558	0.4668	0.3047	0.6591	0.3289	0.3601	0.2119	0.2188	0.2009
E1	mTref OD0.2	0.1834	0.1488	0.3476	0.1744	0.4762	0.1068	0.1247	0.0701	0.076	0.0913
E2	mTref OD0.4	0.2196	0.1314	0.3607	0.1973	0.4743	0.1816	0.2026	0.1109	0.1181	0.1114
E3	mTref OD0.6	0.2874	0.1352	0.4285	0.2745	0.5449	0.2547	0.281	0.1667	0.1607	0.1881
E4	mTref OD0.7	0.374	0.1775	0.5471	0.3739	0.704	0.3637	0.376	0.2003	0.2125	0.2145
F1	mTref OD0.2	0.181	0.1361	0.3245	0.16	0.4505	0.1245	0.1564	0.0749	0.0816	0.0754
F2	mTref OD0.4	0.2278	0.1337	0.3711	0.2015	0.4832	0.1866	0.2287	0.11	0.1248	0.1163
F3	mTref OD0.6	0.2869	0.1377	0.384	0.2745	0.571	0.26	0.2982	0.1681	0.1765	0.1632
F4	mTref OD0.7	0.3347	0.1371	0.4574	0.2802	0.5971	0.3294	0.369	0.2005	0.2312	0.213
End Time:	7/06/2012 6:26:38 AM
Shaking (Orbital) Duration:				10	s
Shaking (Orbital) Amplitude:				3	mm
Wait (Time)				00:00:03
Label: Label2
Mode				Fluorescence Top Reading
Multiple Reads per Well (Square (filled))				3 x 3
Multiple Reads per Well (Border)				750	µm
Excitation Wavelength				434	nm
Emission Wavelength				475	nm
Excitation Bandwidth				9	nm
Emission Bandwidth				20	nm
Gain				60	Manual
Number of Flashes				20
Integration Time				20	µs
Lag Time				0	µs
Settle Time				0	ms
Z-Position (Manual)				20000	µm
Part of Plate				A1-C5; D1-F4
Start Time:	7/06/2012 6:26:57 AM
	Temperature: 30.6 °C
Well	ID	Mean	StDev	0;2	1;2	2;2	2;1	1;1	0;1	0;0	1;0	2;0
A1	mTref OD0.4	872	69	985	958	929	828	844	875	832	812	788
A2	mTU3d OD0.4	1693	203	1740	1885	2041	1824	1584	1515	1434	1491	1724
A3	mTU3d_CL OD0.4	2919	279	3226	3018	3329	3017	2667	2706	2570	2641	3096
A4	mTDf4 OD0.4	859	49	874	924	933	888	855	817	795	810	836
A5	mTrefseed OD0.4	25	2	25	24	22	23	26	27	25	26	27
B1	mTref OD0.4	916	71	992	999	984	921	935	926	828	833	824
B2	mTU3d OD0.4	1790	141	1884	1944	2059	1758	1728	1741	1695	1670	1635
B3	mTU3d_CL OD0.4	3145	255	3121	3199	3594	3372	3007	2883	2828	2955	3349
B4	mTDf4 OD0.4	862	13	872	883	876	853	860	854	849	864	847
B5	mTrefseed OD0.4	26	1	27	26	25	26	27	28	27	26	26
C1	mTref OD0.4	907	80	1007	1005	969	906	925	919	808	808	815
C2	mTU3d OD0.4	1901	248	2293	2107	2066	1882	1871	2049	1621	1599	1625
C3	mTU3d_CL OD0.4	3110	166	3453	3073	3311	3098	2962	3073	2956	3001	3065
C4	mTDf4 OD0.4	834	34	830	860	894	853	816	803	793	804	858
C5	mTrefseed OD0.4	26	1	26	26	25	26	26	26	26	25	24
D1	mTref OD0.2	444	43	522	482	450	424	433	479	406	398	399
D2	mTref OD0.4	914	67	896	981	1029	967	899	852	830	850	924
D3	mTref OD0.6	1453	100	1529	1553	1566	1514	1467	1410	1264	1358	1418
D4	mTref OD0.7	1616	19	1589	1604	1616	1626	1653	1618	1604	1631	1599
E1	mTref OD0.2	449	46	529	474	455	403	440	504	433	410	394
E2	mTref OD0.4	951	60	960	1004	1031	999	953	894	836	921	959
E3	mTref OD0.6	1501	86	1582	1587	1561	1544	1528	1490	1321	1427	1471
E4	mTref OD0.7	1625	74	1731	1712	1714	1632	1588	1570	1544	1565	1571
F1	mTref OD0.2	447	16	469	459	473	436	434	454	433	435	433
F2	mTref OD0.4	878	18	862	864	920	873	865	891	874	879	872
F3	mTref OD0.6	1382	42	1327	1391	1474	1389	1356	1352	1368	1375	1406
F4	mTref OD0.7	1646	68	1681	1732	1721	1683	1659	1588	1525	1604	1617
End Time:	7/06/2012 6:29:37 AM

## Sheet: Fig 6A+S9-c
Fig 6A: Coculture of S.cerevisiae strain BYfur4Δ_mTU3 and different E.coli strains in modified SC-Ura liquid medium
Population growth measured via O.D.600nm
Culture ID | h	0	13	16	21	48
BYfur4Δ_mTU3 x protrophic E.coli #1	0.5	4.7	5.4	7.8	10.4
BYfur4Δ_mTU3 x protrophic E.coli #2	0.5	4.8	5.5	8.4	12
BYfur4Δ_mTU3 x pyrFΔ E.coli #1	0.5	2.7	3.8	6.4	10.8
BYfur4Δ_mTU3 x pyrFΔ E.coli #2	0.5	2.7	3.9	7	12.2
Population compositions measured via flow cytometry
Culture ID	BYfur4Δ_mTU3 x prototrophic E. coli in modified SC-Ura liquid medium
	h	%E.coli	%FP+ve yeast	%FP-ve yeast
Culture 1	0	39.7	0.16281	60.1372
	13	96.8	1.9904	1.2096
	16	94.3	3.5169	2.1831
	21	94.9	2.9274	2.1726
	48	92.5	4.5825	2.9175
Culture 2	0	29.1	0.22688	70.6731
	13	93.3	4.3215	2.3785
	16	89.9	6.5852	3.5148
	21	91.9	5.1354	2.9646
	48	90	6.33	3.67
Culture ID	BYfur4Δ_mTU3 x pyrFΔ E. coli in modified SC-Ura liquid medium
	h	%E.coli	%FP+ve yeast	%FP-ve yeast
Culture 1	0	21.9	0.060137	78.0399
	13	19.2	56.8024	23.9976
	16	9.1	64.6299	26.2701
	21	10.6	61.5072	27.8928
	48	27.7	47.0673	25.2327
Culture 2	0	18.4	0.09792	81.5021
	13	18.6	56.573	24.827
	16	8.39	63.2109	28.3991
	21	9.6	61.7432	28.6568
	48	40.1	39.4741	20.4259

## Sheet: Fig 6B+S10-c
Figure 6B	pKH cultures in SC-Ura-Leu media supplemented with 2%Gal+ 1%Raf
		Population growth measured via O.D.600nm
	clone # | h	0	6	12	24	48
	1	0.26	0.78	2.7	8.4	9.2
	2	0.22	0.68	2.3	7.8	9.2
	3	0.21	0.68	2.2	7.6	9
	average	0.23	0.713333	2.4	7.93333	9.13333
	std	0.0264575	0.057735	0.264575	0.416333	0.11547
			100 μM tet added
		Population compositions measured via flow cytometry
		h	0	6	12	24	48
	Clone #	Subpopulation	Percentage (%)
	1	mCh+ mT+	0.45	25.65	32.73	27.33	27.51
		mCh+ mT-	18.04	26.75	39.85	50.1	48.2
		mCh- mT+	0.26	14.23	7.83	5.15	6.08
		mCh- mT-	81.09	33.22	19.59	17.48	18.33
	2	mCh+ mT+	0.69	20.57	30.4	25.21	25.7
		mCh+ mT-	15.13	21.53	34.36	47.17	46.97
		mCh- mT+	0.5	22.09	12.63	7.5	6.43
		mCh- mT-	83.51	35.66	22.61	20.16	20.99
	3	mCh+ mT+	0.53	22.67	33.07	25.54	27.45
		mCh+ mT-	14.25	22.35	34.93	49.28	47.26
		mCh- mT+	0.65	20.89	10.88	6.21	6.31
		mCh- mT-	84.38	33.94	21.1	18.97	18.89

## Sheet: Fig S3-c
Figure S3	Population growth of various BY_mTU3 mutant clones in 2%Gal+ 1%Raf SC-Ura liquid medium measured via O.D.600nm
	Clone ID | h	ln(O.D.600nm)
		0	12	24	36	48
	BY_mTU3 #4	-0.798508	1.6525	2.45273	2.38876	2.3814
	BY_mTU3 #12	-0.665532	1.57277	2.40333	2.51122	2.38876
	BY_mTU3 #18	-1.01611	1.05082	2.30058	2.45273	2.45959
	BY_mTU3 Reference strain	-0.385662	1.39624	2.48157	2.47654	2.54003

## Sheet: Fig S5-c
Figure S5.	Population growth of PC1, PC60 and PC96 cultures across a multi-stage cultivation strategy measured via O.D.600nm
			ln(O.D.600nm)
	Media	hr	PC1	PC96	PC60
Stage 1	SC-Ura + 2%Glu	0	-1.42712	-0.776529	-1.34707
		12	-0.510826	2.35176	2.26176
		18	1.28093	2.34947	2.37024
		24	2.07944	2.32825	2.34564
Stage 2	SC-Ura + 2%Raf / 0.1%Glu	0	-0.336872	-0.121038	-0.139262
		6	1.06471	1.35584	1.22964
		12	2.22138	2.23001	2.16332
Stage 3	SC-Ura + 2%Gal / 1%Raf	0	-0.240798	-0.0921153	-0.215672
		6	1.03815	1.09192	1.00357
		12	2.19944	2.34756	2.25968
		18	2.41054	2.4647	2.43361
		24	2.46979	2.51608	2.44235
		36	2.47148	2.51447	2.51931
		48	2.44582	2.47148	2.47317

[truncated: 2 more sheets: Fig S6-c, Fig S8-c]
